# Supplementary material for: Tertiary lymphoid structures sustain cutaneous B cell activity in hidradenitis suppurativa
Source: JCI Insight. 2024 Feb 8;9(3):e169870. doi: 10.1172/jci.insight.169870 (PMC10967391; doi:10.1172/jci.insight.169870)
Supplement: Supplemental table 1 [file jciinsight-9-169870-s040.xlsx]

## Sheet: Sheet1
	Abscess	Tunnel	Fibrosis	Subcutis involved	Plasma cells	Follicular Cysts	Apocrine Glands	Granuloma	Epidermal hyperplasia	Confirmed Smoking History	Male	Female	Disease duration >5 years
TLS	7/7	6/7	7/7	7/7	7/7	2/7	1/7	2/7	2.14	2/7	2/7	5/7	5/7
LA	1/2	2/2	2/2	2/2	2/2	1/2	0/2	1/2	3	1/2	2/2	0/2	2/2
No TLS or LA	13/20	16/20	19/20	20/20	19/20	9/20	8/20	3/20	2.35	5/20	11/20	10/20	9/20
