# Supplementary material for: Tertiary lymphoid structures sustain cutaneous B cell activity in hidradenitis suppurativa
Source: JCI Insight. 2024 Feb 8;9(3):e169870. doi: 10.1172/jci.insight.169870 (PMC10967391; doi:10.1172/jci.insight.169870)
Supplement: Supplemental table 2 [file jciinsight-9-169870-s041.xlsx]

## Sheet: Sheet1
Figure	Lab ID	Tissue Orgin	Tissue Site	Age	Sex	Treatments
Figure 1	N/A	Pathology Archive	Variable	Variable	Variable	Variable
Figure 2	HS419	HS Biopsy	R inframammary fold	45	F	systemic antibiotics (doxycycline)
Figure 2	HS10x2	HS Biopsy	R axilla (2 separate lesions)	51	M	no systemics, neosporin topical
Figure 2	HS10x4	HS Biopsy	left gluteal cleft	27	F	clindamycin topical, BP wash
Figure 2	HS10x6	HS Biopsy	left inguinal region	32	F	no current derm medications
Figure 2	HS10x5	HS Biopsy	right axilla	27	F	none
Figure 2	NST5	Hernia Repair Discard	abdomen	55	F	NA
Figure 2	NST7	Hernia Repair Discard	abdomen	74	F	NA
Figure 2	NST8	Hernia Repair Discard	abdomen	48	M	NA
Figure 2	NST9	Hernia Repair Discard	abdomen	42	M	NA
Figure 2	NST10	Hernia Repair Discard	abdomen	64	F	NA
Figure 3	HS1	Pathology
Figure 3	HS2	Pathology
Figure 3	Normal	Pathology
Figure 4 Stroma	HS10x2	HS Biopsy	R axilla (2 separate lesions)	51	M	no systemics, neosporin topical
Figure 4 Stroma	HS10x4	HS Biopsy	left gluteal cleft	27	F	clindamycin topical, BP wash
Figure 4 Stroma	HS10x6	HS Biopsy	left inguinal region	32	F	no current derm medications
Figure 4 Stroma	NST8	Hernia Repair Discard	abdomen	48	M	NA
Figure 4 Stroma	NST9	Hernia Repair Discard	abdomen	42	M	NA
Figure 4 Stroma	NST10	Hernia Repair Discard	abdomen	64	F	NA
Figure 4 Stroma	NST11	Hernia Repair Discard	abdomen	50	F	NA
Figure 4 Stroma	NST22	Hernia Repair Discard	abdomen	42	M	NA
Figure 4 Stroma	NST29	Hernia Repair Discard	abdomen	67	M	NA
Figure 4 KC	NS15	Healthy Surgical Discard		Discarded Deidentified	Discarded Deidentified	Discarded Deidentified
Figure 4 KC	NS16	Healthy Surgical Discard		Discarded Deidentified	Discarded Deidentified	Discarded Deidentified
Figure 4 KC	HSEx17	HS Surgical Discard		Discarded Deidentified	Discarded Deidentified	Discarded Deidentified
Figure 4 KC	HSEx22	HS Surgical Discard		Discarded Deidentified	Discarded Deidentified	Discarded Deidentified
Figure 5	HS419	HS Biopsy	R inframammary fold	45	F	systemic antibiotics (doxycycline)
Figure 5	HS10x2	HS Biopsy	R axilla (2 separate lesions)	51	M	no systemics, neosporin topical
Figure 5	HS10x4	HS Biopsy	left gluteal cleft	27	F	clindamycin topical, BP wash
Figure 5	HS10x6	HS Biopsy	left inguinal region	32	F	no current derm medications
Figure 5	HS10x5	HS Biopsy	right axilla	27	F	none
Figure 5	NST5	Hernia Repair Discard	abdomen	55	F	NA
Figure 5	NST7	Hernia Repair Discard	abdomen	74	F	NA
Figure 5	NST8	Hernia Repair Discard	abdomen	48	M	NA
Figure 5	NST9	Hernia Repair Discard	abdomen	42	M	NA
Figure 5	NST10	Hernia Repair Discard	abdomen	64	F	NA
