# Supplementary material for: Tertiary lymphoid structures sustain cutaneous B cell activity in hidradenitis suppurativa
Source: JCI Insight. 2024 Feb 8;9(3):e169870. doi: 10.1172/jci.insight.169870 (PMC10967391; doi:10.1172/jci.insight.169870)
Supplement: Supplemental table 3 [file jciinsight-9-169870-s042.xlsx]

## Sheet: Victoria et al GC genes
BCL2A1
BIRC3
BTG2
CCL4
CD83
CXCR7
DUSP2
DUSP5
EGR1
EGR2
EGR3
HSP90AB1
ICAM1
IER2
IRF7
JUNB
JUND
LTA
MAN2B1
MYC
NFKB2
NFKBIA
NFKBIE
NFKBIZ
SLAMF1
TNFAIP3
TNFSF9
TRAF1
TRAF4
ZC3H12A
ADAM8
BATF
CCL22
CCR7
CD40
CD44
CD58
CR2
DDIT4
ELL2
HLA-DQA1
HLA-DQB1
HLA-F
HSP90B1
HTR3A
IFI30
IRF4
IRF5
LRRC32
MAP3K8
MTMR4
PHACTR1
PLEK
RGS1
RXRA
STAT1
SYNGR2
TAP1
TMC6
TNF
UNC119
ZFP36L1
ABCE1
ACSL1
AKAP1
ATP1B3
CAD
CEBPZ
CTPS
CTSC
CYP51A1
DCUN1D4
DDX10
DDX21
DHODH
EBNA1BP2
EXOSC7
FASN
FKBP4
FXN
GART
HSPE1
IARS
KIAA0020
LRP8
MEST
MRPL3
MTHFD1
NME1
NOLC1
PAICS
POLR2H
PPAT
PRDX4
PYCR1
RABEPK
RRS1
SLC39A14
SLC39A6
SORD
SRM
TARBP1
TBL3
TFRC
UCK2
VARS
ZNF239
APITD1
AURKB
BIRC5
BUB1
BUB1B
BUB3
CASC5
CCDC99
CDC20
CDCA8
CENPA
CENPC1
CENPE
CENPF
CENPH
CENPI
CENPK
CENPM
CENPN
CENPO
CENPQ
CKAP5
CLASP2
INCENP
ITGB3BP
KIF18A
KIF2A
KIF2C
KNTC1
MAD1L1
MAD2L1
MLF1IP
NDE1
PLK1
PPP2R5C
RAD21
RANGAP1
SGOL1
SGOL2
SMC3
STAG1
ZWILCH
ZWINT

## Sheet: King et al CSR genes
APEX1
APEX2
XRCC5
XRCC6
POLD2
AICDA
POLD3
NCL
NME2
DDX21
NPM1
SERBP1
MIR155HG
HSP90AB1
BATF
HIVEP3
BHLHE40
IRF4

## Sheet: Wu et al TLS genes
FDCSP
CR2
CXCL13
LTF
CD52
MS4A1
CCL19
LINC00926
LTB
CORO1A
CD79B
TXNIP
CD19
LIMD2
CD37
ARHGAP45
BLK
TMC8
CCL21
PTPN6
ATP2A3
IGHM
SPIB
TMSB4X
CXCR4
NCF1
CD79A
ARHGAP9
DEF6
EVL
TBC1D10C
RASAL3
INPP5D
RNASET2
RASGRP2
TNFRSF13C
RAC2
CD22
ARHGEF1
AC103591.3
TRAF3IP3
HLA-DQB1
CD53
ARHGAP4
TRBC2
POU2AF1
TRAF5
OGA
FCRL3
HLA-DQA1

## Sheet: Choi et al TphTfh Genes
CXCL13
FKBP5
FABP5
TNFAIP8
ID2
CORO1B
TNFRSF18
BHLHE40
CD82
CALM3
TNFRSF4
DUSP4
TIGIT
PKM
NFKBIA
FKBP1A
RGS1
TPI1
ICOS
RANBP1
SFXN1
PARK7
RBPJ
LY6E
C9orf16
GNG5
EPSTI1
BST2
IFI6
PSMB9
TYMP
PGAM1
PRDX1
PDCD5
ENO1
SOCS1
MT2A
SOD1
PSMD8
ITM2A
GAPDH
CFLAR
SEM1
POMP
PSME2
RAN
MIF
CD27
SNRPB
ATP5MC3
