# Supplementary material for: Tertiary lymphoid structures sustain cutaneous B cell activity in hidradenitis suppurativa
Source: JCI Insight. 2024 Feb 8;9(3):e169870. doi: 10.1172/jci.insight.169870 (PMC10967391; doi:10.1172/jci.insight.169870)
Supplement: Supporting data values [file jciinsight-9-169870-s043.xlsx]

## Sheet: Fig 1D
	% CD3+ (of total CD3+ & PAX5+ cells)				% PAX5+ (of total CD3+ & PAX5+ cells)
NS	100				0
No TLS/LA	79.7573	86.4023			20.2427	13.5977
LA	75.9093	79.1127	96.101		24.0907	20.8873	3.89901
TLS	84.8466	78.9377	92.3918	79.4861	15.1534	21.0623	7.6082	20.5139

## Sheet: Fig 1E
CD3+/ mm2	PAX5+/ mm2
155.097	73.1684
409.683	107.719
403.709	41.1414
499.61	138.09
435.118	320.974
1215.73	212.69
838.011	238.52
1515.6	187.743
727.455	26.3907
650.467

## Sheet: Fig 1F
# CD3+ T cells/ mm2					#PAX5+ B cells/ mm2
TLS	LA	No TLS/LA	NS		TLS	LA	No TLS/LA	HS
409.683	435.118	838.011	155.097		73.1684	138.09	212.69	0
403.709	1215.73	1515.6			107.719	320.974	238.52
499.61	650.467				41.1414	26.3907
727.455					187.743

## Sheet: Fig 1G
		% CD3+ T cells (of total CD3+ & PAX5+ cells)
		TLS	LA
		85.7542	90.6475
		59.1549	86.728
		50.4484	62.8827
		44.7619	71.954
		67.6568	76.5909
		85.4305	96.3235
		49.6479
		69.7892
		55.5556
		50.7092
		57.8947
		43.695
		69.2053
		25.4072
		46.9323
		77.9104
		63.3971
		56.871
		52.381
		64.0288
		63.1285
		45.9459
		69.2884
		55.3682
		44.3182
		67.3352
		44.9477
		36.0759
		73.7743
		85.2503

## Sheet: Fig 1H
		% of total in dermis & subcutis
		dermis					subcutis
	LA	40	100				60	0
	TLS	0	75	0	18.7		100	25	100	81.3
